# Supplementary material for: Scrutinising the Conformational Ensemble of the Intrinsically Mixed-Folded Protein Galectin-3
Source: Molecules. 2024 Jun 11;29(12):2768. doi: 10.3390/molecules29122768 (PMC11207097; doi:10.3390/molecules29122768)
Supplement: Supplementary file 1 [file molecules-29-02768-s001.zip]

Archive with 1 entries (1 files):
- molecules-3007684-supplementary.pdf
